# Supplementary material for: Simultaneous Analysis of Secondary Structure and Light Scattering from Circular Dichroism Titrations: Application to Vectofusin-1
Source: Sci Rep. 2016 Dec 22;6:39450. doi: 10.1038/srep39450 (PMC5177910; doi:10.1038/srep39450)
Supplement: Supplementary Dataset 1 [file srep39450-s2.txt]

#LPratio	0.	5.310	10.621	15.931	21.242	26.552	31.862	37.173	42.483	47.794	53.104	63.725
260.000	2.155	2.196	2.111	2.109	2.164	2.164	5.585	9.983	8.003	3.146	2.684	2.587
259.000	2.041	2.032	2.168	2.118	2.211	2.258	5.665	10.062	8.057	3.172	2.657	2.665
258.000	2.072	2.055	2.096	2.072	2.142	2.132	5.800	10.123	8.105	3.347	2.756	2.657
257.000	1.972	2.139	2.127	2.008	2.099	2.192	5.818	10.297	8.215	3.324	2.833	2.692
256.000	2.015	2.138	2.316	2.139	2.069	2.160	5.875	10.450	8.372	3.259	2.854	2.628
255.000	2.075	2.139	2.142	2.098	2.086	2.271	5.876	10.437	8.444	3.398	2.792	2.674
254.000	2.124	2.142	2.114	2.116	2.132	2.214	6.072	10.760	8.521	3.381	2.732	2.586
253.000	2.184	2.122	2.215	2.191	2.225	2.305	6.058	10.778	8.631	3.341	2.937	2.712
252.000	2.110	2.141	2.080	2.027	2.168	2.261	6.158	10.994	8.669	3.449	2.805	2.740
251.000	2.115	2.124	2.174	2.086	2.191	2.233	6.100	11.009	8.736	3.335	2.688	2.841
250.000	2.223	2.066	2.131	2.071	2.200	2.090	6.121	11.224	8.786	3.349	2.787	2.804
249.000	2.129	2.206	2.105	2.126	2.185	2.148	6.182	11.255	9.083	3.317	2.835	2.726
248.000	2.059	2.169	2.021	2.180	1.948	2.212	6.256	11.127	8.934	3.384	2.815	2.596
247.000	2.022	2.109	2.044	2.048	2.055	1.990	6.362	11.409	8.959	3.170	2.740	2.693
246.000	1.836	1.915	1.931	1.925	2.037	2.087	6.245	11.300	8.958	3.271	2.731	2.530
245.000	1.990	1.850	1.985	1.894	1.694	1.837	6.111	11.219	8.916	3.200	2.689	2.587
244.000	1.833	1.952	1.642	1.776	1.581	1.684	6.084	11.043	8.620	3.105	2.391	2.360
243.000	1.667	1.745	1.562	1.521	1.434	1.538	5.840	10.975	8.600	2.871	2.296	2.251
242.000	1.600	1.652	1.381	1.278	1.321	1.370	5.744	10.857	8.400	2.636	1.935	2.049
241.000	1.508	1.331	1.257	0.992	0.932	1.041	5.462	10.657	8.374	2.432	1.905	1.671
240.000	1.283	1.220	0.912	0.702	0.523	0.683	5.054	10.525	8.101	2.069	1.546	1.533
239.000	1.126	0.953	0.565	0.132	0.084	0.101	4.861	10.196	7.696	1.758	1.217	1.027
238.000	0.884	0.541	0.155	-0.284	-0.469	-0.387	4.146	9.750	7.441	1.287	0.655	0.539
237.000	0.780	0.342	-0.231	-0.795	-1.039	-0.929	3.842	9.415	6.935	0.713	0.216	0.043
236.000	0.332	-0.083	-0.697	-1.628	-1.693	-1.757	3.194	9.197	6.655	0.117	-0.398	-0.306
235.000	0.007	-0.489	-1.417	-2.213	-2.721	-2.461	2.805	8.732	5.956	-0.372	-1.099	-1.083
234.000	-0.139	-0.887	-2.199	-3.207	-3.673	-3.535	2.027	8.359	5.446	-1.271	-1.677	-1.813
233.000	-0.717	-1.404	-2.652	-4.242	-4.684	-4.437	1.175	7.888	4.828	-1.922	-2.671	-2.645
232.000	-0.989	-1.886	-3.593	-5.093	-5.756	-5.581	0.378	7.380	4.334	-2.886	-3.574	-3.505
231.000	-1.472	-2.483	-4.352	-6.108	-6.884	-6.796	-0.260	6.770	3.754	-3.835	-4.351	-4.497
230.000	-1.933	-2.943	-5.129	-7.410	-8.065	-7.759	-1.132	6.385	3.129	-4.492	-5.354	-5.245
229.000	-2.373	-3.544	-5.918	-8.332	-9.026	-8.836	-1.975	6.077	2.614	-5.495	-6.061	-6.278
228.000	-2.565	-3.828	-6.671	-9.189	-10.094	-9.651	-2.646	5.687	1.966	-6.280	-6.933	-6.860
227.000	-3.091	-4.251	-7.212	-10.025	-11.047	-10.786	-3.031	5.712	1.680	-6.867	-7.568	-7.347
226.000	-3.330	-4.504	-7.826	-10.629	-11.615	-11.211	-3.410	5.527	1.652	-7.449	-8.100	-8.033
225.000	-3.405	-4.992	-8.203	-11.210	-12.317	-11.747	-3.655	5.471	1.389	-7.801	-8.543	-8.565
224.000	-3.598	-5.029	-8.387	-11.736	-12.590	-12.296	-3.952	5.705	1.372	-8.247	-8.876	-8.619
223.000	-3.569	-5.202	-8.684	-11.778	-13.006	-12.520	-3.808	6.002	1.527	-8.076	-8.905	-8.911
222.000	-3.595	-5.098	-8.718	-11.933	-13.049	-12.615	-3.660	6.467	1.783	-8.244	-9.000	-8.688
221.000	-3.715	-5.011	-8.916	-11.965	-13.061	-12.743	-3.441	6.839	2.216	-8.082	-8.851	-8.793
220.000	-3.497	-5.250	-8.423	-11.824	-12.958	-12.487	-2.981	7.597	2.798	-8.208	-8.767	-8.571
219.000	-3.350	-5.103	-8.308	-11.712	-12.649	-12.157	-2.545	8.202	3.105	-7.669	-8.669	-8.635
218.000	-3.225	-4.773	-8.185	-11.395	-12.401	-12.039	-2.270	8.954	3.750	-7.333	-8.417	-8.174
217.000	-3.275	-4.765	-8.104	-11.184	-12.398	-11.775	-1.709	9.774	4.484	-7.066	-8.004	-7.965
216.000	-3.067	-4.516	-7.858	-10.893	-11.923	-11.729	-1.044	10.162	4.689	-6.761	-7.859	-7.837
215.000	-3.042	-4.457	-7.908	-10.584	-11.814	-11.296	-0.617	11.353	5.311	-6.643	-7.429	-7.446
214.000	-3.009	-4.583	-7.537	-10.433	-11.414	-11.320	0.058	11.797	6.009	-6.197	-7.413	-7.229
213.000	-3.086	-4.506	-7.478	-10.560	-11.494	-11.202	0.174	12.292	6.396	-6.178	-7.161	-7.341
212.000	-2.964	-4.448	-7.634	-10.501	-11.493	-10.950	0.748	12.877	6.787	-6.005	-7.227	-7.026
211.000	-3.248	-4.614	-7.769	-10.847	-11.722	-11.473	1.018	13.631	7.114	-6.194	-7.312	-7.322
210.000	-3.629	-4.954	-8.140	-11.020	-11.997	-11.692	0.856	14.241	7.608	-6.112	-7.212	-7.035
209.000	-3.843	-5.242	-8.329	-11.255	-11.844	-11.458	1.344	14.571	7.955	-5.985	-7.021	-7.011
208.000	-4.061	-5.423	-8.377	-10.792	-11.911	-11.102	1.929	15.580	9.185	-5.609	-6.875	-6.420
207.000	-4.251	-5.099	-7.815	-10.030	-10.789	-10.070	3.322	17.405	10.431	-4.394	-5.813	-5.429
206.000	-4.533	-5.002	-6.554	-8.201	-8.679	-8.474	5.505	19.799	12.714	-2.352	-3.634	-3.646
205.000	-3.881	-4.308	-5.173	-5.971	-6.039	-5.582	8.538	22.197	15.077	-0.115	-1.265	-1.150
204.000	-3.861	-3.473	-3.429	-3.130	-2.989	-2.149	12.155	25.395	17.913	3.136	1.441	2.131
203.000	-3.499	-2.017	-1.074	0.524	1.184	1.920	15.340	28.297	21.117	6.548	5.293	5.190
202.000	-2.388	-0.618	1.971	4.726	5.622	5.927	20.029	31.382	24.163	10.618	8.988	9.633
201.000	-1.348	0.967	4.857	8.984	10.876	11.303	23.728	35.126	27.861	14.601	13.711	13.656
200.000	0.046	3.623	8.847	14.391	16.021	16.798	29.225	38.297	32.153	19.788	18.415	18.416
199.000	1.727	5.858	12.799	20.162	21.964	23.002	34.240	41.849	35.726	24.567	23.577	23.944
198.000	3.754	8.149	17.275	26.032	28.726	29.154	39.102	45.532	40.031	30.509	29.229	28.953
197.000	5.621	10.787	21.450	31.285	35.533	35.442	44.164	48.279	43.188	34.645	34.364	34.226
196.000	7.273	13.367	24.877	36.732	40.319	40.706	48.250	50.038	45.991	39.322	38.352	38.277
195.000	8.829	15.511	27.660	40.591	44.691	44.931	50.641	50.547	48.457	42.165	41.447	41.647
194.000	10.318	17.586	30.235	42.675	47.184	47.392	51.530	50.264	49.218	44.310	44.237	43.842
193.000	10.821	17.647	31.293	43.654	48.136	48.424	51.986	50.641	48.422	45.510	44.704	44.025
192.000	11.607	18.052	31.589	44.012	48.649	47.923	51.472	48.801	47.169	45.131	44.215	44.542
191.000	11.576	18.112	31.844	43.287	47.720	47.879	49.950	47.495	45.957	44.135	42.781	42.327
190.000	11.824	18.234	30.110	41.623	45.869	44.638	48.137	44.675	43.128	42.939	41.416	41.920
