# Supplementary material for: Simultaneous Analysis of Secondary Structure and Light Scattering from Circular Dichroism Titrations: Application to Vectofusin-1
Source: Sci Rep. 2016 Dec 22;6:39450. doi: 10.1038/srep39450 (PMC5177910; doi:10.1038/srep39450)
Supplement: Supplementary Dataset 2 [file srep39450-s3.txt]

#LPratio	0.	5.310	10.621	15.931	21.242	26.552	31.862	37.173	42.483	47.794	53.104	63.725
260.000	1.616	1.598	1.563	1.600	1.682	1.644	1.679	1.589	1.589	1.647	1.583	1.737
259.000	1.576	1.581	1.467	1.604	1.612	1.576	1.540	1.619	1.654	1.601	1.569	1.688
258.000	1.634	1.591	1.555	1.533	1.615	1.571	1.580	1.643	1.637	1.555	1.567	1.526
257.000	1.599	1.465	1.564	1.652	1.566	1.537	1.586	1.735	1.527	1.588	1.656	1.597
256.000	1.548	1.553	1.509	1.590	1.638	1.620	1.648	1.577	1.659	1.698	1.561	1.719
255.000	1.564	1.558	1.602	1.590	1.649	1.575	1.605	1.571	1.473	1.517	1.671	1.564
254.000	1.596	1.600	1.558	1.519	1.637	1.636	1.662	1.637	1.522	1.577	1.708	1.713
253.000	1.576	1.712	1.537	1.491	1.552	1.549	1.510	1.527	1.628	1.631	1.537	1.689
252.000	1.644	1.653	1.603	1.598	1.627	1.664	1.519	1.539	1.543	1.598	1.703	1.632
251.000	1.641	1.587	1.594	1.572	1.578	1.524	1.574	1.496	1.579	1.597	1.559	1.682
250.000	1.550	1.639	1.675	1.519	1.669	1.617	1.562	1.593	1.545	1.592	1.495	1.501
249.000	1.657	1.584	1.521	1.472	1.521	1.633	1.514	1.693	1.636	1.507	1.535	1.517
248.000	1.538	1.509	1.506	1.456	1.520	1.528	1.646	1.622	1.564	1.578	1.483	1.588
247.000	1.435	1.564	1.472	1.477	1.510	1.576	1.577	1.652	1.525	1.507	1.558	1.513
246.000	1.654	1.632	1.531	1.400	1.517	1.606	1.460	1.593	1.551	1.472	1.576	1.457
245.000	1.492	1.426	1.432	1.378	1.484	1.446	1.626	1.499	1.516	1.625	1.518	1.449
244.000	1.517	1.406	1.352	1.506	1.481	1.371	1.605	1.481	1.612	1.450	1.568	1.588
243.000	1.516	1.422	1.451	1.463	1.591	1.440	1.626	1.454	1.498	1.502	1.557	1.555
242.000	1.468	1.375	1.345	1.378	1.440	1.450	1.525	1.460	1.491	1.583	1.567	1.543
241.000	1.444	1.455	1.406	1.302	1.358	1.480	1.362	1.382	1.458	1.532	1.625	1.611
240.000	1.365	1.289	1.421	1.473	1.428	1.452	1.409	1.551	1.495	1.511	1.455	1.563
239.000	1.369	1.473	1.506	1.384	1.600	1.409	1.551	1.404	1.554	1.482	1.553	1.660
238.000	1.460	1.349	1.488	1.442	1.363	1.572	1.420	1.402	1.528	1.440	1.538	1.485
237.000	1.596	1.279	1.464	1.488	1.408	1.484	1.375	1.652	1.632	1.548	1.545	1.482
236.000	1.391	1.412	1.405	1.391	1.591	1.503	1.388	1.659	1.421	1.583	1.538	1.466
235.000	1.460	1.469	1.497	1.611	1.664	1.451	1.429	1.471	1.587	1.453	1.551	1.625
234.000	1.508	1.451	1.434	1.437	1.610	1.446	1.542	1.557	1.620	1.470	1.579	1.684
233.000	1.393	1.516	1.485	1.397	1.595	1.527	1.669	1.598	1.732	1.572	1.659	1.644
232.000	1.319	1.348	1.559	1.543	1.594	1.587	1.655	1.678	1.629	1.670	1.660	1.557
231.000	1.423	1.507	1.515	1.510	1.486	1.624	1.676	1.626	1.639	1.683	1.720	1.786
230.000	1.434	1.435	1.592	1.562	1.736	1.587	1.672	1.610	1.694	1.617	1.651	1.765
229.000	1.318	1.410	1.505	1.510	1.675	1.692	1.765	1.639	1.660	1.763	1.836	1.766
228.000	1.432	1.561	1.641	1.537	1.728	1.765	1.748	1.644	1.625	1.682	1.811	1.946
227.000	1.442	1.353	1.596	1.666	1.666	1.593	1.726	1.782	1.767	1.876	1.871	1.852
226.000	1.506	1.463	1.503	1.729	1.769	1.703	1.838	1.919	1.907	1.778	2.022	2.011
225.000	1.504	1.541	1.540	1.622	1.921	1.613	1.800	1.981	1.922	1.903	2.037	1.913
224.000	1.562	1.599	1.618	1.717	2.049	1.877	1.866	1.946	2.206	1.851	2.118	2.093
223.000	1.592	1.592	1.598	1.952	1.922	1.962	1.867	2.084	1.985	2.100	2.156	2.078
222.000	1.768	1.570	1.603	1.685	1.997	2.007	2.257	1.895	2.025	2.045	2.246	2.062
221.000	1.490	1.546	1.709	1.795	2.138	2.005	1.976	2.090	2.108	2.051	2.268	2.287
220.000	1.743	1.608	1.863	1.921	2.040	2.167	2.168	2.265	2.409	2.298	2.431	2.184
219.000	1.573	1.613	1.852	1.916	2.091	2.209	2.287	2.142	2.045	2.415	2.542	2.302
218.000	1.637	1.698	1.700	2.096	2.221	2.120	2.237	2.205	2.266	2.417	2.574	2.355
217.000	1.766	1.903	1.694	1.921	2.011	2.195	2.238	2.382	2.577	2.546	2.398	2.791
216.000	1.797	1.679	1.819	1.990	2.126	2.288	2.316	2.361	2.397	2.458	2.668	2.616
215.000	1.737	1.835	2.017	2.221	2.239	2.295	2.434	2.615	2.349	2.523	2.614	2.458
214.000	1.617	1.522	1.941	2.116	2.209	2.108	2.196	2.407	2.484	2.501	2.599	2.513
213.000	1.824	1.902	1.901	2.245	2.291	2.400	2.394	2.465	2.610	2.380	2.704	2.608
212.000	1.811	1.885	1.805	2.220	2.371	2.205	2.410	2.569	2.761	2.413	2.823	2.699
211.000	1.779	1.766	2.018	2.250	2.343	2.401	2.504	2.402	2.598	2.474	2.760	2.575
210.000	1.836	1.831	2.042	2.159	2.454	2.444	2.458	2.454	2.593	2.435	2.643	2.685
209.000	1.812	1.812	1.972	2.199	2.199	2.323	2.549	2.580	2.498	2.765	2.884	2.711
208.000	1.703	1.687	1.888	2.120	2.333	2.295	2.385	2.509	2.761	2.397	2.771	2.547
207.000	1.805	1.809	2.102	2.362	2.486	2.451	2.678	2.709	2.614	2.813	2.716	2.607
206.000	1.708	1.827	2.226	2.355	2.375	2.415	2.500	2.662	2.624	2.614	3.002	2.682
205.000	1.771	1.944	1.881	2.375	2.513	2.460	2.657	2.652	2.679	2.758	3.042	2.916
204.000	1.758	1.992	2.063	2.123	2.555	2.405	2.607	2.692	2.693	2.537	3.176	2.786
203.000	1.790	1.893	1.901	2.176	2.416	2.296	2.647	2.548	2.473	2.614	2.723	3.040
202.000	1.813	1.670	2.034	2.244	2.597	2.429	2.277	2.725	2.654	2.524	3.042	2.891
201.000	1.627	1.739	1.881	2.241	2.199	2.363	2.516	2.563	2.350	2.663	2.586	2.568
200.000	1.595	1.549	1.950	2.048	2.347	2.322	2.556	2.608	2.576	2.756	2.446	2.750
199.000	1.609	1.561	1.823	1.717	2.308	2.107	2.568	2.544	2.227	2.204	2.641	2.909
198.000	1.354	1.645	1.716	1.958	1.986	2.531	2.182	2.457	2.714	2.330	2.970	2.503
197.000	1.518	1.838	1.715	2.166	1.954	2.247	2.325	2.935	2.795	2.565	2.886	2.899
196.000	1.414	1.701	1.638	2.002	2.156	2.309	2.844	2.585	2.845	2.892	2.716	2.446
195.000	1.305	1.601	1.784	2.279	2.557	2.073	2.550	2.414	2.613	2.393	2.963	3.075
194.000	1.311	1.556	1.747	2.249	2.103	2.690	2.588	2.286	2.263	3.075	2.768	3.409
193.000	1.191	1.661	1.772	2.225	1.971	2.507	2.470	2.454	2.984	2.624	3.077	2.390
192.000	1.326	1.418	1.659	1.750	1.715	1.966	2.327	2.648	2.210	2.557	2.686	2.312
191.000	1.274	1.413	1.683	2.058	2.044	2.164	1.687	2.426	2.180	1.947	2.058	2.369
190.000	1.203	1.491	1.706	1.758	1.929	1.519	2.592	2.188	2.571	1.568	2.355	2.420
